# Supplementary material for: Evaluating Naphthalene-Modified Metallosalen Complexes as Anticancer Agents
Source: J Med Chem. 2025 Jul 15;68(14):14300–11. doi: 10.1021/acs.jmedchem.4c03180 (PMC12305649; doi:10.1021/acs.jmedchem.4c03180)
Supplement: Supplementary file 2 [file jm4c03180_si_002.csv]

SMILES Document
Compound	SMILE								Molecular Formula	A375 IC50 (µM)	H292 IC50 (µM)	HSAEC IC50 (µM) / H292 IC50 (µM)	CCDC Number
L1	OC1=C2C(C=CC=C2)=CC=C1/C(C)=N/C(C)C/N=C(C)/C3=CC=C4C(C=CC=C4)=C3O								C27H26N2O2	> 13.50	> 13.50		1814706
L2	OC1=CC=C2C(C=CC=C2)=C1/C(C)=N/C(C)C/N=C(C)/C3=C4C(C=CC=C4)=CC=C3O								C27H26N2O2	> 13.50	> 13.50
PdL1	CC1=[N]2C(C)C[N]3=C(C)C4=CC=C5C(C=CC=C5)=C4O[Pd]23OC6=C7C(C=CC=C7)=CC=C61								C27H24N2O2Pd	> 13.50	> 13.50		2128741
PdL2	CC1=[N]2C(C)C[N]3=C(C)C4=C5C(C=CC=C5)=CC=C4O[Pd]23OC6=CC=C7C(C=CC=C7)=C61								C27H24N2O2Pd	> 13.50	> 13.50		2450474
PtL1	CC1=[N]2C(C)C[N]3=C(C)C4=CC=C5C(C=CC=C5)=C4O[Pt]23OC6=C7C(C=CC=C7)=CC=C61								C27H24N2O2Pt	0.48 ± 0.07	0.83 ± 0.08	108.43	2129562
PtL2	CC1=[N]2C(C)C[N]3=C(C)C4=C5C(C=CC=C5)=CC=C4O[Pt]23OC6=CC=C7C(C=CC=C7)=C61								C27H24N2O2Pt	4.00 ± 1.24	4.19 ± 1.74	21.48	2450470
